# Supplementary material for: Whole Genome Sequencing Refines Knowledge on the Population Structure of Mycobacterium bovis from a Multi-Host Tuberculosis System
Source: Microorganisms. 2021 Jul 26;9(8):1585. doi: 10.3390/microorganisms9081585 (PMC8401292; doi:10.3390/microorganisms9081585)
Supplement: Supplementary file 1 [file microorganisms-09-01585-s001.zip]

Archive with 1 entries (1 files):
- microorganisms-1316601-supplementary.pdf
